# Supplementary material for: Multiple Reaction Monitoring–Mass Spectrometric Immunoassay Analysis of Parathyroid Hormone Fragments with Vitamin D Deficiency in Patients with Diabetes Mellitus
Source: Proteomes. 2024 Oct 14;12(4):30. doi: 10.3390/proteomes12040030 (PMC11503337; doi:10.3390/proteomes12040030)
Supplement: Supplementary file 1 [file proteomes-12-00030-s001.zip]

Archive with 1 entries (1 files):
- proteomes-3117707-supplementary.pdf
